# Supplementary material for: Nationwide Trends in Hospital-Acquired Pressure Ulcers, 2018–2024
Source: Healthcare (Basel). 2026 May 27;14(11):1492. doi: 10.3390/healthcare14111492 (PMC13257155; doi:10.3390/healthcare14111492)
Supplement: Supplementary file 1 [file healthcare-14-01492-s001.zip]

Archive with 1 entries (1 files):
- healthcare-4298367-supplementary.pdf
